# Supplementary material for: Analysis of Clinical Phenotypes through Machine Learning of First-Line H. pylori Treatment in Europe during the Period 2013–2022: Data from the European Registry on H. pylori Management (Hp-EuReg)
Source: Antibiotics (Basel). 2023 Sep 10;12(9):1427. doi: 10.3390/antibiotics12091427 (PMC10525558; doi:10.3390/antibiotics12091427)
Supplement: Supplementary file 1 [file antibiotics-12-01427-s001.zip]

Archive with 1 entries (1 files):
- antibiotics-2568061-supplementary correct.pdf
